# Supplementary material for: Probiotic Enterococcus Faecium Attenuated Atherosclerosis by Improving SCFAs Associated with Gut Microbiota in ApoE−/− Mice
Source: Bioengineering (Basel). 2024 Oct 16;11(10):1033. doi: 10.3390/bioengineering11101033 (PMC11505145; doi:10.3390/bioengineering11101033)
Supplement: Supplementary file 1 [file bioengineering-11-01033-s001.zip]

Archive with 1 entries (1 files):
- bioengineering-3248679-supplementary.pdf
